# Supplementary material for: Native metabolomics identifies the rivulariapeptolide family of protease inhibitors
Source: Nat Commun. 2022 Aug 8;13:4619. doi: 10.1038/s41467-022-32016-6 (PMC9358669; doi:10.1038/s41467-022-32016-6)
Supplement: Supplementary file 4 — Source Data [file 41467_2022_32016_MOESM4_ESM.xlsx]

## Sheet: Figure 4c
Figure 4c
Potency of isolated compounds for selected serine proteases following 40 min pre-incubations. Data are presented as the mean ± SD
			Rivulariapeptolide 1185					Rivulariapeptolide 1155					Rivulariapeptolide 1121					Rivulariapeptolide 989					Molassamide					Molassamide B
	Inhibitor
Enzyme	Concentration (nM)		Read 1	Read 2	Read 3	Mean (RFU/s)		Read 1	Read 2	Read 3	Mean (RFU/s)		Read 1	Read 2	Read 3	Mean (RFU/s)		Read 1	Read 2	Read 3	Mean (RFU/s)		Read 1	Read 2	Read 3	Mean (RFU/s)		Read 1	Read 2	Read 3	Mean (RFU/s)
Chymotrypsin	3000		0	0	0	0		0	0	0	0		0	0	0	0		0.139	0.136	0.134	0.136333		0.974	0.961	0.944	0.959667		0	0	0	0
Chymotrypsin	1000		0	0	0	0		0.187	0.171	0.163	0.173667		0.206	0.194	0.19	0.196667		0.414	0.44	0.407	0.420333		2.343	2.202	1.841	2.12867		0.119	0.114	0.114	0.115667
Chymotrypsin	333.333		0.158	0.264	0.125	0.182333		0.538	0.479	0.465	0.494		0.637	0.596	0.636	0.623		1.148	1.153	1.103	1.13467		3.84	3.686	3.827	3.78433		0.314	0.314	0.309	0.312333
Chymotrypsin	111.111		0.47	0.399	0.379	0.416		1.464	1.286	1.266	1.33867		1.546	1.53	1.505	1.527		2.413	2.408	2.321	2.38067		4.462	4.576	4.641	4.55967		0.872	0.814	0.846	0.844
Chymotrypsin	37.037		1.226	0.992	1.035	1.08433		3.076	2.837	2.709	2.874		1.993	2.006	1.558	1.85233		3.39	3.459	3.381	3.41		4.739	4.685	4.402	4.60867		1.684	1.782	1.795	1.75367
Chymotrypsin	12.3457		2.959	2.584	2.513	2.68533		4.776	4.274	4.147	4.399		4.314	4.247	3.908	4.15633		4.594	4.56	4.608	4.58733		5.093	5.2	5.478	5.257		3.908	3.83	3.925	3.88767
Chymotrypsin	4.11523		4.256	4.111	4.092	4.153		5.264	4.886	4.753	4.96767		4.759	4.699	4.341	4.59967		4.678	4.665	4.738	4.69367		5.069	5.333	5.636	5.346		4.806	4.734	4.502	4.68067
Chymotrypsin	1.37174		5.103	5.13	4.84	5.02433		5.981	5.614	5.727	5.774		4.806	5.103	4.04	4.64967		4.938	5.165	5.194	5.099		5.443	5.259	5.531	5.411		5.048	5.246	5.019	5.10433
Chymotrypsin	0.457247		5.217	5.059	4.8	5.02533		5.456	5.49	5.288	5.41133		4.693	4.946	5.269	4.96933		4.921	5.082	5.021	5.008		5.119	5.164	5.234	5.17233		5.075	5.208	5.066	5.11633
Chymotrypsin	0.152416		5.312	5.106	4.94	5.11933		5.453	5.152	4.99	5.19833		4.505	4.924	4.807	4.74533		4.907	5.061	4.866	4.94467		4.84	5.106	5.123	5.023		5.185	5.07	4.929	5.06133
Chymotrypsin	0.0508053		5.272	4.975	4.89	5.04567		5.7	5.115	5.064	5.293		4.281	4.597	4.687	4.52167		4.994	5.07	4.805	4.95633		5.098	5.045	5.104	5.08233		5.353	5.248	5.022	5.20767
Chymotrypsin	0		5.421	5.461	5.045	5.309		5.389	5.235	5.186	5.27		4.941	4.81	5.079	4.94333		4.825	5.144	5.096	5.02167		5.096	5.228	5.234	5.186		5.355	5.388	5.221	5.32133
Elastase	3000		0	0	0	0		0	0	0	0		0	0	0	0		0	0	0	0		0	0	0	0		0	0	0	0
Elastase	1000		0	0	0	0		0	0	0	0		0	0	0	0		0	0	0	0		0	0	0	0		0	0	0	0
Elastase	333.333		0.026	0.018	0.023	0.0223333		0	0	0	0		0	0	0	0		0.018	0.016	0.02	0.018		0.037	0.041	0.038	0.0386667		0	0	0	0
Elastase	111.111		0.089	0.073	0.076	0.0793333		0	0	0	0		0.022	0.019	0.024	0.0216667		0.063	0.067	0.065	0.065		0.133	0.128	0.14	0.133667		0.022	0.024	0.026	0.024
Elastase	37.037		0.379	0.373	0.355	0.369		0.055	0.05	0.057	0.054		0.088	0.09	0.104	0.094		0.207	0.201	0.209	0.205667		0.404	0.427	0.445	0.425333		0.121	0.102	0.111	0.111333
Elastase	12.3457		0.598	0.594	0.575	0.589		0.181	0.175	0.155	0.170333		0.449	0.409	0.439	0.432333		0.448	0.458	0.483	0.463		0.725	0.661	0.698	0.694667		0.367	0.4	0.487	0.418
Elastase	4.11523		0.742	0.764	0.802	0.769333		0.542	0.549	0.56	0.550333		0.667	0.859	0.677	0.734333		0.674	0.675	0.634	0.661		0.762	0.765	0.772	0.766333		0.689	0.642	0.7	0.677
Elastase	1.37174		0.85	0.853	0.843	0.848667		0.822	0.797	0.701	0.773333		0.853	0.775	0.755	0.794333		0.766	0.795	0.747	0.769333		0.804	0.791	0.843	0.812667		0.774	0.785	0.792	0.783667
Elastase	0.457247		0.911	0.892	0.825	0.876		0.901	0.825	0.791	0.839		0.787	0.81	0.766	0.787667		0.807	0.841	0.776	0.808		0.799	0.839	0.885	0.841		0.869	0.799	0.83	0.832667
Elastase	0.152416		0.902	0.903	0.905	0.903333		0.962	0.881	0.846	0.896333		0.777	0.828	0.772	0.792333		0.8	0.835	0.803	0.812667		0.808	0.816	0.868	0.830667		0.858	0.818	0.855	0.843667
Elastase	0.0508053		0.876	0.928	0.973	0.925667		1.024	0.983	0.925	0.977333		0.851	0.87	0.809	0.843333		0.791	0.79	0.831	0.804		0.833	0.839	0.897	0.856333		0.868	0.822	0.848	0.846
Elastase	0		0.877	0.969	0.975	0.940333		1.027	0.968	0.93	0.975		0.853	0.909	0.84	0.867333		0.805	0.844	0.861	0.836667		0.866	0.894	0.929	0.896333		0.995	0.929	0.919	0.947667
Proteinase K	3000		0.048	0.043	0.037	0.0426667		0.037	0.023	0.021	0.027		0	0	0	0		0.023	0.021	na	0.022		0	0	0	0		0	0	0	0
Proteinase K	1000		0.149	0.128	0.113	0.13		0.098	0.091	0.082	0.0903333		0	0	0	0		0.07	0.079	0.072	0.0736667		0.102	0.056	0.052	0.07		0	0	0	0
Proteinase K	333.333		0.525	0.47	0.464	0.486333		0.4	0.343	0.346	0.363		0.106	0.1	0.101	0.102333		0.431	0.45	0.44	0.440333		0.194	0.185	0.191	0.19		0.035	0.036	0.03	0.0336667
Proteinase K	111.111		1.541	1.616	1.814	1.657		1.535	1.391	1.585	1.50367		0.867	0.965	0.958	0.93		2.275	2.382	2.527	2.39467		0.676	0.691	0.763	0.71		0.084	0.107	0.109	0.1
Proteinase K	37.037		3.97	3.768	4.848	4.19533		4.579	4.019	4.476	4.358		3.948	4.254	4.004	4.06867		4.527	4.84	5.03	4.799		2.153	2.131	2.237	2.17367		0.284	0.338	0.408	0.343333
Proteinase K	12.3457		5.852	5.38	5.63	5.62067		6.047	5.339	5.105	5.497		5.661	5.52	5.232	5.471		5.658	5.699	5.564	5.64033		4.309	4.339	4.478	4.37533		1.213	1.452	1.626	1.43033
Proteinase K	4.11523		6.196	5.915	6.422	6.17767		6.748	5.946	5.571	6.08833		6.288	6.259	6.094	6.21367		5.926	5.856	5.798	5.86		5.648	5.477	5.667	5.59733		3.559	3.639	4.276	3.82467
Proteinase K	1.37174		6.699	6.29	6.178	6.389		6.335	6.054	6.087	6.15867		6.379	6.299	6.199	6.29233		5.743	6.194	5.94	5.959		6.225	6.113	5.863	6.067		5.138	5.459	6.094	5.56367
Proteinase K	0.457247		6.507	6.029	6.411	6.31567		6.56	6.331	6.319	6.40333		6.092	6.47	6.241	6.26767		6.219	6.288	6.008	6.17167		6.293	6.339	6.481	6.371		6.168	6.048	6.445	6.22033
Proteinase K	0.152416		7.255	6.086	6.122	6.48767		6.207	6.204	6.325	6.24533		6.187	6.487	6.168	6.28067		5.772	6.409	6.132	6.10433		6.508	6.216	6.664	6.46267		5.963	6.325	6.565	6.28433
Proteinase K	0.0508053		6.134	6.332	6.789	6.41833		7.091	6.489	6.23	6.60333		6.442	6.736	6.506	6.56133		6.007	6.15	6.092	6.083		6.776	6.42	6.63	6.60867		6.126	6.297	6.478	6.30033
Proteinase K	0		7.147	6.879	6.073	6.69967		7.186	6.457	6.37	6.671		6.592	6.682	6.567	6.61367		6.401	6.626	6.609	6.54533		6.624	6.808	6.73	6.72067		5.717	6.949	7.045	6.57033

## Sheet: Supplementary Fig. 1a
Supplementary Fig. 1a
Integrated peak area of the protein-ligand complex increases in a pH-dependent manner with increasing pH.
	Peak area (AUC)
pH	A	B	C	Average	Stdiv
2	1137068	1145351	1161672	1.14803e+06	10221.7
4	3155999	3522504	3770661	3.48305e+06	252480
5	14600000	16200000	16400000	1.57333e+07	805536

## Sheet: Supplementary Fig. 1c
Supplementary Fig. 1c
Concentration-dependent increase in chymotrypsin-molassamide complex, measured by native metabolomic
concentration [µM]	max. Ligand-protein ratio
	A	B	C
0.01	0	0	0
0.1	0.0566209	0.0543265	0.0522832
1	0.250338	0.216473	0.255509
6.66667	0.767977	0.766415	0.823261
12.5	0.979753	0.927611	0.994073
20	0.9412	1	0.943227

## Sheet: Supplementary Fig. 1e
Supplementary Fig. 1e
The limit of detection (LOD) for the molassamide-chymotrypsin interaction was determined by generating a calibration curve for molassamide and injecting molassamide stock solutions of 0.1 – 100 µg/mL and chymotrypsin.
concentration [µM]	Peak Area Protein-Ligand-Complex
100	69992837
50	43953808
10	10919482
1	818245
0.1	61607

## Sheet: Supplementary Fig. 1f
Supplementary Fig. 1f
Concentration-dependent inhibition of chymotrypsin activity by 10 µg/mL of cyanobacterial crude extract in 10 mM ammonium acetate pH 4.5
concentration [µg/mL]	Read 1	Read 2	Read 3	Mean	SD		relative activity (%)	SD (%)
10	0	0	0	0	0		0	0
6.66667	0.653	0.365	0	0.339333	0.327256		0.660713	0.637197
4.44444	2.758	3.094	0.865	2.239	1.20172		4.35954	2.33986
2.96296	6.632	6.51	4.22	5.78733	1.35872		11.2685	2.64555
1.97531	9.053	10.927	11.266	10.4153	1.19193		20.2796	2.32079
1.31687	15.029	17.1	17.738	16.6223	1.41626		32.3652	2.75759
0.877915	22.592	25.659	24.287	24.1793	1.53633		47.0794	2.99138
0.585277	31.628	35.249	31.606	32.8277	2.09697		63.9185	4.08298
0.390184	36.011	38.724	38.918	37.8843	1.62525		73.7642	3.16451
0.260123	42.895	40.496	40.647	41.346	1.3436		80.5044	2.6161
0.173415	44.259	43.418	44.916	44.1977	0.750881		86.0569	1.46203
0.11561	52.255	51.701	50.12	51.3587	1.1079		100	2.15719

## Sheet: Supplementary Fig. 1g
Supplementary Fig. 1g
Relative chymotrypsin activity of cyanobacterial crude extract (1 µg/mL and 10 µg/mL) in native MS conditions
No crude extract
acetonitrile [%]	Read 1	Read 2	Read 3	Read 4	Mean	SD	Relative Activity	% SD
0	98.108	103.872	97.281	103.417	100.669	3.45678	100	3.43379
8.3	65.39	80.472	79.437	72.056	74.3387	7.04509	73.8444	6.99824
16.7	84.948	80.653	91.156	73.092	82.4622	7.59024	81.9138	7.53976
25	76.107	101.681	92.058	95.615	91.3653	10.9205	90.7576	10.8478
33.3	59.242	70.726	67.639	67.826	66.3582	4.95018	65.9169	4.91726
41.7	26.387	57.716	16.018	22.317	30.6095	18.5676	30.4059	18.4441
crude extract 1.0 µg/mL
acetonitrile [%]	Read 1	Read 2	Read 3	Read 4	Mean	SD	Relative Activity	% SD
0	36.925	34.35	37.94	40.148	37.3407	2.40535	37.0924	2.38936
8.3	22.593	32.631	37.65	33.382	31.564	6.37605	31.3541	6.33364
16.7	40.032	41.003	41.577	36.129	39.6852	2.45509	39.4213	2.43876
25	66.617	52.426	57.789	61.927	59.6897	6.03785	59.2928	5.9977
33.3	46.65	45.27	47.564	44.971	46.1138	1.21224	45.8071	1.20418
41.7	16.822	13.284	14.835	17.764	15.6762	2.00848	15.572	1.99513
crude extract 10.0 µg/mL
acetonitrile [%]	Read 1	Read 2	Read 3	Read 4	Mean	SD	Relative Activity	% SD
0	0	0	0	0	0	0	0	0
8.3	0	0	0	0	0	0	0	0
16.7	0	0	0	0	0	0	0	0
25	0	0	0	0	0	0	0	0
33.3	0.657	0.554	0.468	0.441	0.53	0.0974166	0.526475	0.0967688
41.7	2.397	3.29	3.896	2.926	3.12725	0.63014	3.10645	0.62595

## Sheet: Supplementary Fig. 47a
Supplementary Fig. 47a
Influence of stepwisely ramped in source CID energy (1-80 eV) on chymotrypsin-molassamide complex stability
	Relative abundance Chymotrypsin-molassamide complex [%]
In-Source CID Energy [eV]	A	B	C	Average	Stdiv
0	25	30	28	27.6667	2.0548
10	28	32	28	29.3333	1.88562
20	30	31	38	33	3.55903
30	34	28	35	32.3333	3.09121
40	25	32	35	30.6667	4.18994
60	10	12	15	12.3333	2.0548
80	2	1	1	1.33333	0.471405

## Sheet: Supplementary Fig. 47b
Supplementary Fig. 47b
XICs of the chymotrypsin x molassamide complex (top left) and apo chymotrypsin (bottom left) over stepwise increased HESI AUX temperatures (40-300 °C)
	Relative abundance Chymotrypsin-molassamide complex [%]
HESI Aux Gas Temperature [°C]	A	B	C	Average	Stdiv
40	35	28	35	32.6667	3.29983
70	28	30	27	28.3333	1.24722
100	38	30	29	32.3333	4.02768
140	32	40	45	39	5.35413
170	30	40	32	34	4.32049
200	30	34	42	35.3333	4.98888
250	25	28	30	27.6667	2.0548
300	30	28	28	28.6667	0.942809

## Sheet: Supplementary Fig. 47c
Supplementary Fig. 47c
XICs of the chymotrypsin x molassamide complex (top left) and apo chymotrypsin (bottom left) over stepwise increased relative S-lense radiofrequency (RF) level (10-90%).
	Relative abundance Chymotrypsin-molassamide complex [%]
S-Lense RF level [%]	A	B	C	Average	Stdiv
10	40	35	28	34.3333	4.92161
30	35	30	28	31	2.94392
50	30	28	32	30	1.63299
70	35	45	42	40.6667	4.18994
90	30	30	32	30.6667	0.942809
